# Supplementary material for: Clotrimazole-Loaded Mediterranean Essential Oils NLC: A Synergic Treatment of Candida Skin Infections
Source: Pharmaceutics. 2019 May 13;11(5):231. doi: 10.3390/pharmaceutics11050231 (PMC6572383; doi:10.3390/pharmaceutics11050231)
Supplement: Supplementary file 1 [file pharmaceutics-11-00231-s001.zip]

Archive with 3 entries (3 files):
- Supplementary Figure S1.pdf
- Supplementary Figure S2.pdf
- Supplementary Tables.pdf
